# Supplementary material for: MC1R Genotype and Plumage Colouration in the Zebra Finch (Taeniopygia guttata): Population Structure Generates Artefactual Associations
Source: PLoS One. 2014 Jan 29;9(1):e86519. doi: 10.1371/journal.pone.0086519 (PMC3906038; doi:10.1371/journal.pone.0086519)
Supplement: File S1 — Contains Tables S1–S4. Table S1. Raw genotype data for 162 F0 zebra finches genotyped at eight polymorphic microsatellite loci. Table S2. Details of 28 segregating sites in the coding region of the MC1R of 161 F0 zebra finches. Note that sequence data are only available from eight of the nine wild type individuals from the Bohle private stock in Detmold, as one individual failed to generate sequence data of sufficient quality. Fisher's exact test P-values are given for tests of association between allele counts at each position and plumage coloration (wild type versus white). Table S3. Observed (Ho) and expected (He) microsatellite heterozygosities and P-values for deviation from HWE, summarised separately for each of seven different stock/plumage morph combinations. Table S4. Details of 9 segregating sites in the coding region of the MC1R of 92 zebra finch backcrosses. Fisher's exact test P-values are given for tests of association between allele counts at each position and plumage coloration (wild type versus white). (ZIP) [file pone.0086519.s001.zip]

Archive with 4 entries (4 files):
- Table S4.xlsx
- Table S1.xlsx
- Table S2.xlsx
- Table S3.xlsx
