# Supplementary material for: MC1R Genotype and Plumage Colouration in the Zebra Finch (Taeniopygia guttata): Population Structure Generates Artefactual Associations
Source: PLoS One. 2014 Jan 29;9(1):e86519. doi: 10.1371/journal.pone.0086519 (PMC3906038; doi:10.1371/journal.pone.0086519)
Supplement: File S1 — Contains Tables S1–S4. Table S1. Raw genotype data for 162 F0 zebra finches genotyped at eight polymorphic microsatellite loci. Table S2. Details of 28 segregating sites in the coding region of the MC1R of 161 F0 zebra finches. Note that sequence data are only available from eight of the nine wild type individuals from the Bohle private stock in Detmold, as one individual failed to generate sequence data of sufficient quality. Fisher's exact test P-values are given for tests of association between allele counts at each position and plumage coloration (wild type versus white). Table S3. Observed (Ho) and expected (He) microsatellite heterozygosities and P-values for deviation from HWE, summarised separately for each of seven different stock/plumage morph combinations. Table S4. Details of 9 segregating sites in the coding region of the MC1R of 92 zebra finch backcrosses. Fisher's exact test P-values are given for tests of association between allele counts at each position and plumage coloration (wild type versus white). (ZIP) [file pone.0086519.s001.zip › Table S4.xlsx]

## Sheet: Table S4
Number of variable site		1	2	3	4	5	6	7	8	9
Position of variable site		37	51	87	393	411	549	582	690	909
Consensus genotype		C	C	C	C	C	C	C	T	C
Consensus amino acid		Pro	Ser	Ser	Ser	Ala	Ser	Phe	Arg	Arg
Alternative amino acid		Ala	Ser	Ser	Ser	Ala	Ser	Phe	Arg	Arg
Fisher's exact test P-value (wild type versus white birds)	Colour morph	1	0.2973	0.5142	0.2042	1	1	0.4665	0.06537	0.08664
CM_198	white	.	.	.	.	.	.	T	.	.
CM_222	white	.	.	.	C/T	.	.	C/T	.	C/G
CM_231	white	.	.	.	.	.	.	C/T	.	C/G
CM_232	white	.	.	.	.	.	.	C/T	.	C/G
CM_233	white	.	.	.	C/T	.	.	C/T	.	C/G
CM_234	white	.	.	.	T	.	.	.	.	G
CM_243	white	.	.	.	C/T	.	.	C/T	.	C/G
CM_244	white	.	.	.	C/T	.	.	C/T	.	C/G
CM_245	white	.	.	.	.	.	.	T	.	.
CM_246	white	.	.	.	C/T	.	.	C/T	.	C/G
CM_247	white	.	.	.	C/T	.	.	.	T/C	C/G
CM_248	white	.	.	.	C/T	.	.	.	.	C/G
CM_250	white	.	.	.	.	.	.	T	.	.
CM_251	white	.	.	.	C/T	.	.	C/T	.	C/G
CM_253	white	.	.	.	.	.	.	T	.	.
CM_254	white	.	.	.	C/T	.	.	C/T	.	C/G
CM_259	white	.	.	.	T	.	.	.	.	G
CM_268	white	.	.	.	.	.	.	T	.	.
CM_269	white	.	.	.	C/T	.	.	.	.	G
CM_274	white	.	.	.	.	.	.	T	.	.
CM_276	white	.	.	C/T	.	C/T	C/T	C/T	.	.
CM_281	white	G	.	.	C/T	.	.	C/T	.	C/G
CM_284	white	.	.	.	.	.	.	T	.	.
CM_285	white	.	.	.	.	.	.	C/T	.	C/G
CM_286	white	.	.	.	C/T	.	.	.	.	G
CM_287	white	.	.	.	C/T	.	.	T	.	.
CM_290	white	.	.	.	C/T	.	.	.	.	G
CM_291	white	.	.	.	.	.	.	T	.	.
CM_292	white	.	.	.	.	.	.	T	.	.
CM_293	white	.	.	.	C/T	.	.	.	.	G
CM_294	white	.	.	.	.	.	.	T	.	.
CM_296	white	.	.	.	.	.	.	T	.	.
CM_297	white	.	.	.	.	.	.	T	.	.
CM_301	white	.	.	.	.	.	.	T	.	.
CM_302	white	.	.	.	C/T	.	.	C/T	.	C/G
CM_303	white	.	.	.	.	.	.	T	.	.
CM_304	white	.	.	.	.	.	.	T	.	.
CM_305	white	.	.	.	.	.	.	T	.	.
CM_306	white	.	.	.	C/T	.	.	.	.	G
CM_307	white	.	.	.	C/T	.	.	.	.	G
CM_308	white	.	.	.	.	.	.	T	.	.
CM_315	white	.	.	.	C/T	.	.	.	T/C	G
CM_316	white	.	.	.	C/T	.	.	.	.	G
CM_323	white	.	.	.	.	.	.	T	.	.
CM_326	white	.	.	.	.	.	.	T	.	.
CM_327	white	.	.	.	C/T	.	.	.	.	G
CM_330	white	.	.	.	C/T	.	.	.	T/C	C/G
CM_331	white	.	.	.	.	.	.	T	.	.
CM_332	white	.	.	.	C/T	.	.	.	.	G
CM_333	white	.	.	.	.	.	.	C/T	T/C	.
CM_335	white	G	.	.	.	.	.	T	.	.
CM_341	white	.	.	.	C/T	.	.	.	.	C/G
CM_199	intermediate	.	.	.	C/T	.	.	C/T	.	C/G
CM_200	intermediate	.	.	.	C/T	.	.	C/T	.	C/G
CM_219	intermediate	.	.	.	C/T	.	.	C/T	.	C/G
CM_220	intermediate	.	.	.	.	.	.	C/T	.	.
CM_221	intermediate	.	.	.	.	.	.	T	.	.
CM_249	intermediate	.	.	.	.	.	.	T	.	.
CM_252	intermediate	.	.	.	.	.	.	T	.	.
CM_260	intermediate	.	.	.	.	.	.	T	.	.
CM_261	intermediate	.	.	.	C/T	.	.	C/T	.	C/G
CM_270	intermediate	.	.	.	C/T	.	.	.	.	G
CM_271	intermediate	.	.	.	.	.	.	T	.	.
CM_288	intermediate	.	.	.	.	.	.	T	.	.
CM_309	intermediate	.	.	.	.	.	.	T	.	.
CM_310	intermediate	.	.	.	C/T	.	.	C/T	.	C/G
CM_325	intermediate	.	.	.	C/T	.	.	.	.	G
CM_328	intermediate	G	.	.	.	.	.	T	.	.
CM_334	intermediate	.	.	.	C/T	.	.	C/T	.	C/G
CM_339	intermediate	.	.	.	C/T	.	.	.	T/C	C/G
CM_223	wild type	G	.	.	C/T	.	.	C/T	.	C/G
CM_230	wild type	.	.	.	.	.	.	T	.	.
CM_255	wild type	.	.	.	.	.	.	T	.	.
CM_256	wild type	.	C/T	.	.	.	.	T	.	.
CM_257	wild type	.	.	.	C/T	.	.	C/T	.	C/G
CM_258	wild type	.	.	.	.	.	.	C/T	.	C/G
CM_275	wild type	.	.	.	.	.	.	T	.	.
CM_279	wild type	.	.	.	C/T	.	.	C/T	.	C/G
CM_280	wild type	.	.	.	C/T	.	.	C/T	.	C/G
CM_295	wild type	.	.	.	.	.	.	T	.	.
CM_298	wild type	.	.	.	C/T	.	.	C/T	.	C/G
CM_313	wild type	.	.	.	.	.	.	T	T/C	.
CM_314	wild type	.	.	.	.	.	.	T	.	.
CM_322	wild type	.	.	.	C/T	.	.	.	.	G
CM_329	wild type	.	.	.	.	.	.	T	.	.
CM_338	wild type	.	.	.	.	.	.	T	.	.
CM_340	wild type	.	.	.	C/T	.	.	C/T	.	C/G
CM_342	wild type	.	.	.	.	.	.	.	C	.
CM_343	wild type	.	.	.	.	.	.	C/T	.	.
CM_344	wild type	.	.	.	.	.	.	C/T	T/C	.
CM_345	wild type	.	.	.	.	.	.	C/T	.	C/G
CM_346	wild type	.	.	.	.	.	.	.	C	.
