# Supplementary material for: MC1R Genotype and Plumage Colouration in the Zebra Finch (Taeniopygia guttata): Population Structure Generates Artefactual Associations
Source: PLoS One. 2014 Jan 29;9(1):e86519. doi: 10.1371/journal.pone.0086519 (PMC3906038; doi:10.1371/journal.pone.0086519)
Supplement: File S1 — Contains Tables S1–S4. Table S1. Raw genotype data for 162 F0 zebra finches genotyped at eight polymorphic microsatellite loci. Table S2. Details of 28 segregating sites in the coding region of the MC1R of 161 F0 zebra finches. Note that sequence data are only available from eight of the nine wild type individuals from the Bohle private stock in Detmold, as one individual failed to generate sequence data of sufficient quality. Fisher's exact test P-values are given for tests of association between allele counts at each position and plumage coloration (wild type versus white). Table S3. Observed (Ho) and expected (He) microsatellite heterozygosities and P-values for deviation from HWE, summarised separately for each of seven different stock/plumage morph combinations. Table S4. Details of 9 segregating sites in the coding region of the MC1R of 92 zebra finch backcrosses. Fisher's exact test P-values are given for tests of association between allele counts at each position and plumage coloration (wild type versus white). (ZIP) [file pone.0086519.s001.zip › Table S1.xlsx]

## Sheet: Table S1
Individual ID	Tgu 1		Tgu 3		Tgu 4		Tgu 5		Tgu 8		Tgu 9		Tgu 12		Indigo 41
	a	b	a	b	a	b	a	b	a	b	a	b	a	b	a	b
CM_01	175	175	146	148	107	113	167	167	204	220	135	151	114	120	322	430
CM_33	175	189	146	148	125	137	169	171	204	210	135	151	102	114	322	430
CM_02	193	193	x	x	93	97	167	167	196	220	137	143	x	x	326	426
CM_03	189	193	146	162	97	107	167	169	210	212	135	135	104	114	304	330
CM_11	187	193	148	148	87	113	167	169	204	210	127	135	114	114	350	430
CM_35	187	187	146	148	87	107	167	167	214	214	127	158	112	114	326	438
CM_04	175	175	146	182	113	113	167	167	204	212	135	135	108	118	322	330
CM_20	181	193	146	182	97	107	163	169	206	212	158	158	108	114	304	326
CM_36	181	185	162	162	137	137	163	171	204	212	135	143	104	120	322	322
CM_13	193	193	146	154	97	125	163	167	210	214	135	143	108	108	322	322
CM_14	175	177	162	176	113	113	163	167	204	206	141	143	104	108	304	322
CM_38	187	189	146	150	87	113	167	185	210	210	135	143	108	110	322	330
CM_07	175	175	146	162	107	127	161	163	210	212	135	135	108	118	322	322
CM_15	185	187	152	154	107	119	163	169	192	204	127	151	108	114	430	438
CM_23	167	167	146	146	107	119	167	171	204	212	135	141	114	114	322	326
CM_39	177	181	154	176	97	119	163	171	206	212	143	143	98	108	304	304
CM_47	165	165	x	x	127	137	163	167	210	220	x	x	108	118	x	x
CM_08	175	193	154	162	87	113	167	169	214	214	127	127	108	118	308	438
CM_32	175	193	146	148	119	137	163	167	192	214	127	127	104	120	304	438
CM_40	181	181	162	162	93	127	169	173	214	214	151	151	102	118	304	430
CM_17	187	187	150	150	121	127	167	173	206	220	135	143	114	118	304	322
CM_41	167	175	150	150	111	113	167	171	204	204	143	151	114	120	322	430
CM_49	175	187	146	150	93	119	x	x	202	212	151	151	x	x	304	430
CM_34	175	175	x	x	113	121	161	167	204	212	135	151	114	118	322	430
CM_19	175	181	148	148	87	97	163	167	204	212	143	143	108	108	304	322
CM_12	175	181	152	154	87	115	161	163	212	214	135	158	114	114	322	326
CM_52	175	175	146	146	87	113	167	185	206	220	135	158	108	112	322	326
CM_53	175	187	146	162	113	119	167	185	204	210	127	143	114	114	322	350
CM_54	175	175	146	150	121	121	169	171	204	212	135	141	104	114	322	326
CM_48	187	193	152	166	97	113	167	167	196	210	137	137	108	118	304	326
CM_113	181	181	150	150	93	121	167	171	212	220	135	135	104	114	322	322
CM_99	187	187	152	176	113	113	167	169	210	210	143	143	108	118	304	304
CM_101	175	187	x	x	87	97	169	169	202	212	135	151	108	114	430	430
CM_102	167	181	150	176	93	113	167	185	210	220	143	143	102	114	304	426
CM_25	179	189	158	164	117	119	153	169	204	212	139	158	98	112	318	326
CM_73	175	189	160	160	117	119	157	169	180	212	127	162	106	112	292	304
CM_26	189	189	148	164	117	129	153	153	212	228	151	151	98	106	338	412
CM_74	189	189	148	164	117	129	153	153	188	228	151	158	106	108	326	338
CM_27	175	189	154	168	117	117	169	169	180	204	151	162	106	112	304	430
CM_75	189	218	164	182	111	117	159	181	180	180	160	162	100	108	304	304
CM_28	175	189	148	160	107	129	153	169	188	228	151	158	98	106	326	338
CM_44	175	218	160	168	129	129	153	169	188	212	127	162	98	112	292	304
CM_05	189	189	160	160	117	119	169	169	180	212	127	162	98	98	292	304
CM_29	175	197	160	168	107	117	169	181	192	212	151	162	100	112	304	412
CM_45	175	218	160	168	117	129	153	169	188	204	158	162	112	112	304	326
CM_69	179	197	168	182	107	129	159	169	212	212	127	127	110	112	292	292
CM_06	175	179	160	160	129	129	157	169	204	228	151	162	106	112	304	338
CM_30	189	189	168	182	117	129	171	181	212	228	127	151	100	112	292	338
CM_70	175	175	154	160	117	129	157	181	180	212	139	162	100	110	304	318
CM_71	189	189	160	182	117	129	169	181	180	228	151	162	100	106	304	338
CM_72	179	189	148	148	117	117	169	181	180	212	127	162	98	110	292	292
CM_97	179	197	148	148	111	129	153	159	204	212	127	158	98	98	292	326
CM_116	179	189	160	182	x	x	171	181	180	212	137	162	98	100	304	318
CM_117	189	189	160	164	117	119	153	181	204	212	145	151	98	100	292	412
CM_118	175	177	148	164	107	129	169	169	188	228	151	162	98	106	304	338
CM_190	189	189	154	160	x	x	x	x	212	212	137	151	x	x	318	412
CM_119	179	197	148	158	x	x	x	x	x	x	127	145	98	100	292	292
CM_191	175	218	148	154	117	117	165	181	180	228	127	151	106	112	292	338
CM_120	175	218	148	160	x	x	143	169	x	x	145	151	98	100	292	430
CM_192	175	189	148	148	107	115	159	169	188	204	145	162	98	106	292	304
CM_98	179	189	154	158	111	117	153	169	192	212	137	162	110	112	304	318
CM_115	179	189	154	160	89	117	x	x	188	212	127	158	98	100	292	326
CM_112	189	197	148	160	x	x	x	x	204	212	151	158	100	102	326	412
CM_67	175	218	154	160	117	129	157	169	206	228	151	158	106	106	326	338
CM_68	175	175	146	160	107	115	157	169	196	228	139	151	106	112	292	338
CM_61	175	175	160	164	115	117	157	157	204	228	151	151	106	106	338	430
CM_63	177	189	162	182	107	129	163	173	188	208	151	151	96	108	322	322
CM_178	175	197	160	160	115	117	157	169	196	228	139	151	96	106	292	338
CM_57	189	218	160	182	117	119	171	171	196	212	151	162	108	110	304	412
CM_58	175	189	166	176	97	113	169	169	210	214	127	127	114	118	304	350
CM_56	181	189	148	148	107	119	167	171	196	204	151	162	110	114	x	x
CM_64	179	189	150	168	107	117	157	157	188	208	137	158	102	108	312	442
CM_105	177	189	160	160	107	113	143	169	202	202	x	x	100	102	322	322
CM_106	175	189	158	158	89	107	x	x	198	202	135	137	100	102	322	322
CM_107	175	177	160	182	89	113	169	169	198	214	151	151	100	116	322	338
CM_109	175	218	158	160	107	113	157	169	198	202	135	137	102	102	322	322
CM_110	177	189	158	160	x	x	143	169	202	202	135	137	100	102	322	322
CM_104	175	218	158	160	93	113	143	157	202	202	127	135	102	116	322	322
CM_111	175	177	158	160	93	113	169	169	198	214	151	151	102	116	322	338
CM_89	179	179	164	170	107	119	169	169	190	196	141	164	96	102	312	426
CM_90	187	218	154	172	91	97	159	159	196	200	139	164	102	112	312	318
CM_83	189	218	160	172	99	121	143	159	188	208	139	162	100	100	334	342
CM_91	189	189	154	164	119	119	159	181	180	192	137	139	96	98	308	318
CM_76	187	218	154	164	97	105	143	159	196	200	139	164	96	112	312	318
CM_84	187	218	154	172	97	97	159	159	192	208	139	162	102	112	308	334
CM_77	179	187	164	172	97	105	147	147	208	208	162	162	112	112	334	334
CM_85	179	187	154	172	91	115	159	181	192	200	127	137	102	112	292	308
CM_93	189	218	172	182	89	119	153	165	188	208	139	162	102	102	334	342
CM_78	179	218	164	172	97	119	159	159	200	208	139	162	98	102	318	334
CM_94	x	x	x	x	91	119	181	181	192	196	x	x	98	100	x	x
CM_79	187	187	172	172	97	105	147	147	208	208	162	162	98	112	334	334
CM_95	187	187	154	172	105	119	x	x	196	200	139	164	x	x	312	318
CM_88	179	218	154	172	105	119	147	147	192	196	139	164	98	112	308	312
CM_96	179	189	160	164	97	121	x	x	188	200	139	139	102	102	318	342
CM_121	179	187	154	172	91	97	159	159	192	200	127	139	102	112	292	318
CM_129	179	218	154	172	91	97	159	181	200	200	127	139	102	102	292	318
CM_137	179	179	154	172	115	119	159	181	192	196	127	164	112	112	292	312
CM_145	179	187	164	164	x	x	159	159	200	200	137	139	98	110	318	318
CM_153	179	189	154	160	97	119	159	165	180	200	139	139	96	102	318	318
CM_161	179	218	164	170	119	119	147	147	196	208	141	162	98	102	334	426
CM_122	179	218	154	172	97	115	159	181	192	200	139	141	102	112	308	318
CM_130	179	218	172	172	97	115	181	181	196	200	127	164	102	112	292	312
CM_154	179	189	154	164	119	121	181	181	192	200	139	139	96	102	308	318
CM_170	179	179	172	172	91	97	159	159	196	200	137	164	102	102	308	312
CM_123	179	179	154	172	115	119	181	181	200	200	137	139	100	112	308	318
CM_131	x	x	x	x	x	x	x	x	x	x	x	x	x	x	334	342
CM_139	179	218	154	154	91	119	159	159	196	200	127	164	112	112	292	312
CM_155	189	218	172	172	97	119	159	159	188	208	139	162	100	102	334	342
CM_124	187	189	164	172	105	119	181	181	196	200	139	164	98	98	312	318
CM_132	179	187	154	172	91	105	159	159	196	208	162	164	98	98	312	334
CM_148	179	187	160	160	97	119	143	159	192	212	129	139	102	112	292	308
CM_164	189	218	160	172	119	121	159	159	188	208	139	162	100	102	334	342
CM_125	179	187	154	172	97	115	179	181	192	196	139	164	102	112	308	312
CM_133	179	187	154	182	89	105	159	159	188	196	139	164	98	112	312	342
CM_149	187	187	170	172	105	119	159	181	196	208	162	164	98	100	312	334
CM_165	179	218	170	172	91	97	159	159	196	200	127	164	112	112	292	312
CM_173	187	189	154	164	97	119	181	181	196	200	139	162	98	98	312	318
CM_134	187	189	164	172	91	97	181	181	196	208	162	164	100	102	312	334
CM_142	179	189	154	172	91	97	159	181	192	200	137	139	100	102	308	318
CM_166	179	179	154	172	91	97	159	159	200	200	127	139	102	112	292	318
CM_127	179	218	154	172	91	119	181	181	196	200	127	164	102	112	292	312
CM_135	179	187	172	172	115	119	159	159	192	200	127	139	102	112	292	318
CM_143	187	187	154	164	91	105	159	159	196	200	162	164	98	98	312	334
CM_151	179	189	154	160	119	119	159	159	200	200	127	139	98	110	292	318
CM_159	179	189	172	172	97	119	159	181	196	208	162	164	98	98	312	334
CM_136	179	187	154	164	97	105	165	165	200	200	137	139	98	110	318	318
CM_144	179	187	154	172	x	x	x	x	192	200	137	139	x	x	292	318
CM_152	179	179	154	160	89	89	143	173	200	212	129	139	100	112	292	308
CM_160	179	189	154	160	91	91	159	159	200	200	137	139	99	100	318	318
CM_168	189	189	154	164	x	x	x	x	x	x	137	139	x	x	308	318
CM_81	179	189	172	182	89	97	159	165	188	200	139	139	100	102	318	342
CM_82	179	187	164	172	97	105	159	159	200	208	139	162	98	102	318	334
CM_92	189	218	164	182	89	97	165	165	188	200	139	139	100	102	318	342
CM_86	179	189	160	164	89	119	143	159	200	212	139	141	100	102	308	318
CM_87	179	187	164	172	97	119	159	159	192	196	139	164	98	112	308	312
CM_80	179	218	154	172	97	119	159	159	196	200	139	164	102	112	312	318
CM_169	179	218	154	172	115	119	159	159	192	196	127	164	102	112	292	312
CM_138	187	189	164	172	97	119	147	147	192	200	139	141	98	98	308	318
CM_146	179	187	154	154	91	105	159	181	196	208	162	164	98	100	312	334
CM_162	218	218	160	172	89	121	159	165	188	188	137	139	100	102	342	342
CM_147	189	189	160	164	95	117	159	159	180	200	137	139	94	98	318	318
CM_163	179	187	154	172	97	115	159	159	192	196	139	164	112	112	308	312
CM_171	179	189	154	164	119	121	159	165	192	200	137	139	98	102	308	342
CM_140	179	218	154	172	115	119	159	159	200	200	139	141	102	112	308	318
CM_156	189	218	160	182	119	121	143	143	188	188	139	139	98	100	342	342
CM_172	179	189	154	164	97	119	159	159	192	200	137	139	96	102	308	318
CM_141	187	189	154	154	91	105	147	147	196	208	162	164	98	102	312	334
CM_157	189	189	160	182	119	121	143	143	188	208	139	162	102	102	334	342
CM_126	179	218	154	172	115	119	181	181	192	200	127	139	112	112	292	318
CM_150	187	187	154	164	91	105	159	181	196	200	162	164	96	98	312	334
CM_158	187	218	154	172	91	119	159	181	192	200	127	139	102	112	292	318
CM_167	179	189	154	160	119	121	159	165	180	188	139	139	96	102	318	342
CM_128	187	218	154	154	91	97	159	159	192	200	127	139	102	112	292	318
CM_65	183	189	160	172	107	107	x	x	188	196	139	145	x	x	292	318
CM_66	189	197	160	172	115	129	159	169	196	206	139	158	96	106	292	326
CM_59	189	189	146	172	107	107	167	169	196	210	127	139	112	120	292	350
CM_62	183	197	160	164	107	115	157	159	196	228	139	151	96	100	292	430
CM_60	177	177	150	172	99	109	167	171	196	200	141	141	102	108	326	420
CM_179	175	183	160	164	107	117	157	169	206	228	151	158	100	106	326	434
CM_183	189	189	172	172	107	115	x	x	196	196	137	139	x	x	292	292
CM_103	189	218	x	x	x	x	143	169	x	x	151	151	100	102	322	338
CM_108	x	x	x	x	89	97	143	143	188	200	x	x	100	102	322	338
