# Supplementary material for: MC1R Genotype and Plumage Colouration in the Zebra Finch (Taeniopygia guttata): Population Structure Generates Artefactual Associations
Source: PLoS One. 2014 Jan 29;9(1):e86519. doi: 10.1371/journal.pone.0086519 (PMC3906038; doi:10.1371/journal.pone.0086519)
Supplement: File S1 — Contains Tables S1–S4. Table S1. Raw genotype data for 162 F0 zebra finches genotyped at eight polymorphic microsatellite loci. Table S2. Details of 28 segregating sites in the coding region of the MC1R of 161 F0 zebra finches. Note that sequence data are only available from eight of the nine wild type individuals from the Bohle private stock in Detmold, as one individual failed to generate sequence data of sufficient quality. Fisher's exact test P-values are given for tests of association between allele counts at each position and plumage coloration (wild type versus white). Table S3. Observed (Ho) and expected (He) microsatellite heterozygosities and P-values for deviation from HWE, summarised separately for each of seven different stock/plumage morph combinations. Table S4. Details of 9 segregating sites in the coding region of the MC1R of 92 zebra finch backcrosses. Fisher's exact test P-values are given for tests of association between allele counts at each position and plumage coloration (wild type versus white). (ZIP) [file pone.0086519.s001.zip › Table S2.xlsx]

## Sheet: Table S2
Number of variable site	Population	Colour morph	1	2	3	4	5	6	7	8	9	10	11	12	13	14	15	16	17	18	19	20	21	22	23	24	25	26	27	28
Position of variable site			37	51	61	75	87	117	165	310	372	379	393	411	417	477	496	513	525	549	573	582	690	777	780	841	909	911	918	938
Consensus genotype			C	C	C	G	C	C	G	C	C	G	C	C	C	C	G	T	C	C	C	C	T	C	C	C	C	G	G	C
Consensus amino acid			Pro	Ser	Gln	Thr	Ser	Pro	Leu	Leu	Ser	Val	Ser	Ala	Asp	Ala	Val	Thr	Thr	Ser	Ile	Phe	Arg	Ile	Leu	Leu	Arg	Arg	Leu	Ser
Alternative amino acid			Ala	Ser	Glu	Thr	Ser	Pro	Leu	Leu	Ser	Ile	Ser	Ala	Asp	Ala	Ile	Thr	Thr	Ser	Ile	Phe	Arg	Ile	Leu	Leu	Arg	Gln	Leu	Phe
Fisher's exact test P-value (wild type versus white birds)			<0.0001	<0.0001	NS	NS	<0.01	NS	NS	NS	<0.0001	NS	<0.0001	<0.01	<0.0001	<0.0001	<0.01	<0.05	NS	<0.001	<0.05	<0.0001	NS	NS	<0.01	NS	<0.01	NS	NS	<0.0001
Fisher's exact test P-value (after correction for the false discovery rate)			<0.0001	<0.0001	NS	NS	<0.01	NS	NS	NS	<0.0001	NS	<0.0001	<0.01	<0.0001	<0.001	<0.01	<0.05	NS	<0.001	<0.05	<0.0001	NS	NS	<0.01	NS	<0.01	NS	NS	<0.001
CM_01	AUS_Bielefeld	wild type	.	.	.	.	.	.	.	.	.	.	.	T	.	.	.	.	.	.	.	.	.	.	.	.	C/G	.	.	.
CM_33	AUS_Bielefeld	wild type	.	.	.	.	.	.	.	.	T	.	.	.	.	.	.	.	.	.	.	.	.	.	.	.	C/G	.	.	.
CM_02	AUS_Bielefeld	wild type	.	T	.	.	.	.	.	.	.	.	.	.	.	.	.	.	.	.	.	.	.	.	.	.	.	.	.	.
CM_03	AUS_Bielefeld	wild type	.	.	.	.	.	.	.	.	.	.	.	.	.	.	.	.	.	.	.	.	.	.	.	.	C/G	.	.	.
CM_11	AUS_Bielefeld	wild type	.	.	.	.	.	.	.	.	.	.	.	.	.	.	.	.	.	.	.	.	.	.	.	.	C/G	.	.	.
CM_35	AUS_Bielefeld	wild type	.	.	.	.	.	.	.	.	.	.	.	.	.	T	.	.	.	.	.	.	.	.	.	.	.	.	.	.
CM_04	AUS_Bielefeld	wild type	.	.	.	.	.	.	.	.	.	.	.	.	.	.	.	.	.	.	.	.	.	.	.	.	.	.	.	.
CM_20	AUS_Bielefeld	wild type	.	.	.	.	.	.	.	.	.	.	.	T	.	.	.	.	.	C/T	.	.	.	.	.	.	C/G	.	.	.
CM_36	AUS_Bielefeld	wild type	.	.	.	.	.	.	.	.	.	A	.	.	.	.	.	.	.	.	.	.	.	.	.	C/T	C/G	.	.	.
CM_13	AUS_Bielefeld	wild type	.	T	.	.	.	.	.	.	.	.	.	.	.	.	.	.	.	.	.	.	.	.	.	.	C/G	.	.	.
CM_14	AUS_Bielefeld	wild type	.	.	.	.	.	.	.	.	.	.	.	.	T	.	.	.	.	.	.	.	.	.	.	.	.	.	.	.
CM_38	AUS_Bielefeld	wild type	.	.	.	.	.	.	.	.	.	.	.	.	.	T	.	.	.	.	.	.	.	.	.	.	.	.	.	.
CM_07	AUS_Bielefeld	wild type	.	.	.	.	.	.	.	.	.	.	.	.	.	.	.	.	.	.	.	.	.	.	.	.	C/G	.	.	.
CM_15	AUS_Bielefeld	wild type	.	.	.	.	.	.	.	.	.	.	.	.	.	T	.	.	.	.	.	.	.	.	.	.	.	.	.	.
CM_23	AUS_Bielefeld	wild type	.	.	.	.	.	.	.	.	.	.	.	.	.	C/T	.	.	.	.	.	.	.	.	.	.	.	.	.	.
CM_39	AUS_Bielefeld	wild type	.	T	.	.	.	.	.	.	.	.	.	.	.	.	G/A	.	.	.	.	.	.	.	.	.	C/G	.	.	.
CM_47	AUS_Bielefeld	wild type	.	.	.	.	.	.	.	.	.	.	.	.	.	.	.	.	.	.	.	.	.	.	C/G	.	C/G	.	.	.
CM_08	AUS_Bielefeld	wild type	G	C/T	.	.	.	.	.	.	.	.	.	.	.	.	G/A	.	.	.	.	.	.	.	.	.	.	.	.	.
CM_32	AUS_Bielefeld	wild type	.	T	.	.	.	.	.	.	.	.	.	.	.	.	.	.	.	.	.	.	.	.	C/G	.	.	.	.	.
CM_40	AUS_Bielefeld	wild type	.	C/T	.	.	.	.	.	.	.	.	.	.	.	.	.	.	C/G	.	.	.	.	.	G	.	.	.	.	.
CM_25	DOM_Bielefeld	wild type	.	.	.	.	.	.	.	.	.	.	.	.	.	.	.	.	.	.	.	.	.	.	.	.	G	.	.	.
CM_73	DOM_Bielefeld	wild type	.	.	.	.	.	C/A	.	.	C/T	.	.	.	.	.	.	T/C	.	.	C/T	.	.	.	.	.	C/G	.	.	.
CM_26	DOM_Bielefeld	wild type	.	.	.	.	.	.	.	.	.	.	.	.	.	.	.	.	.	.	.	.	.	.	.	.	C/G	.	.	.
CM_74	DOM_Bielefeld	wild type	.	.	.	.	.	A	.	.	.	.	.	.	.	.	.	T/C	.	.	C/T	.	.	.	.	.	G	.	.	.
CM_27	DOM_Bielefeld	wild type	.	.	.	.	.	.	.	.	.	.	T	.	.	.	.	.	.	.	.	.	.	.	.	.	G	.	.	.
CM_75	DOM_Bielefeld	wild type	.	.	.	.	.	.	.	.	.	.	C/T	.	.	.	.	.	.	.	.	.	.	.	.	.	C/G	.	.	.
CM_28	DOM_Bielefeld	wild type	.	.	.	.	.	.	.	.	.	.	.	.	.	.	.	.	.	.	.	.	.	.	.	.	C/G	.	.	.
CM_44	DOM_Bielefeld	wild type	.	.	.	.	.	.	.	.	.	.	.	.	.	.	.	T/C	.	.	C/T	C/T	.	.	.	.	C/G	.	.	.
CM_05	DOM_Bielefeld	wild type	.	.	.	.	.	.	.	.	.	.	.	.	.	.	.	T/C	.	.	C/T	.	.	.	.	.	G	.	.	.
CM_29	DOM_Bielefeld	wild type	.	.	.	.	.	.	.	.	T	.	C/T	.	.	.	.	.	.	.	.	.	.	.	.	.	C/G	.	.	.
CM_45	DOM_Bielefeld	wild type	.	.	.	.	.	.	.	.	T	.	.	.	.	.	.	T/C	.	.	C/T	.	.	.	.	.	C/G	.	.	.
CM_69	DOM_Bielefeld	wild type	.	.	.	.	.	.	.	.	C/T	.	C/T	.	.	.	.	.	.	.	.	.	.	.	.	.	C/G	.	.	.
CM_06	DOM_Bielefeld	wild type	.	.	.	.	.	.	.	.	.	.	T	.	.	.	.	.	.	.	.	.	.	.	.	.	G	.	.	.
CM_30	DOM_Bielefeld	wild type	.	.	.	.	.	.	.	.	.	.	T	.	.	.	.	.	.	.	.	.	.	.	.	.	G	.	.	.
CM_70	DOM_Bielefeld	wild type	.	.	.	.	.	.	.	.	.	.	.	.	.	.	.	.	.	.	.	.	.	.	.	.	G	.	.	.
CM_71	DOM_Bielefeld	wild type	.	.	.	.	.	.	.	.	.	.	.	.	.	.	.	.	.	.	.	.	.	.	.	.	G	.	.	.
CM_72	DOM_Bielefeld	wild type	.	.	.	.	C/T	.	.	.	.	.	C/T	C/T	.	.	.	.	.	C/T	.	.	.	.	.	.	C/G	.	.	.
CM_97	DOM_Bielefeld	wild type	.	.	.	.	.	.	.	.	T	.	.	.	.	.	.	.	.	.	.	.	.	.	.	.	C/G	.	.	.
CM_116	DOM_Bielefeld	wild type	.	.	.	.	.	.	.	.	.	.	C/T	.	.	.	.	.	.	.	.	.	.	.	.	.	C/G	.	.	.
CM_117	DOM_Bielefeld	wild type	.	.	.	.	C/T	.	.	.	.	.	C/T	C/T	.	.	.	.	C/G	C/T	.	.	.	.	.	.	C/G	.	.	.
CM_118	DOM_Bielefeld	wild type	.	.	.	.	.	.	.	.	.	.	T	.	.	.	.	.	.	.	.	.	.	.	.	.	G	.	.	.
CM_190	DOM_Bielefeld	wild type	.	.	.	.	C/T	.	.	.	.	.	C/T	C/T	.	.	.	.	.	C/T	.	.	.	.	.	.	C/G	.	.	.
CM_119	DOM_Bielefeld	wild type	.	.	.	.	.	.	.	.	.	.	T	.	.	.	.	.	.	.	.	.	.	.	.	.	G	.	.	.
CM_191	DOM_Bielefeld	wild type	.	.	.	.	.	.	.	.	.	.	C/T	.	.	.	.	.	.	.	.	.	.	.	.	.	C/G	.	.	.
CM_120	DOM_Bielefeld	wild type	.	.	.	.	.	.	.	.	.	.	.	.	.	.	.	.	.	.	.	.	.	.	.	.	G	.	.	.
CM_192	DOM_Bielefeld	wild type	.	.	.	.	.	.	.	.	.	.	T	.	.	.	.	.	.	.	.	.	.	.	.	.	G	.	.	.
CM_67	private Stock Bohle Detmold	wild type	.	.	.	.	.	.	.	.	.	.	.	.	.	.	.	.	.	.	.	.	.	.	.	.	.	.	.	.
CM_68	private Stock Bohle Detmold	wild type	.	.	.	.	.	.	.	.	.	.	.	.	.	.	.	.	.	.	.	.	.	.	.	.	C/G	.	.	.
CM_61	private Stock Bohle Detmold	wild type	.	.	.	.	.	.	.	.	.	.	.	.	.	.	.	.	.	.	.	.	.	.	.	.	.	.	.	.
CM_63	private Stock Bohle Detmold	wild type	.	.	.	.	.	.	.	C/T	.	.	.	.	.	.	.	.	.	.	.	.	.	.	.	.	.	.	.	.
CM_105	private Stock Dressler Schloß-Holte	wild type	.	.	C/G	.	.	.	.	.	.	.	.	.	.	.	.	.	.	.	.	.	.	.	.	.	.	.	.	.
CM_106	private Stock Dressler Schloß-Holte	wild type	.	.	.	.	.	.	.	.	.	.	.	.	.	.	.	.	.	.	.	.	.	.	.	.	.	.	.	.
CM_107	private Stock Dressler Schloß-Holte	wild type	.	.	C/G	.	.	.	.	.	.	.	.	.	.	.	.	.	.	.	.	.	.	.	.	.	.	.	.	.
CM_109	private Stock Dressler Schloß-Holte	wild type	.	.	.	.	.	.	.	.	.	.	.	.	.	.	.	.	.	.	.	.	.	.	.	.	.	.	A	.
CM_110	private Stock Dressler Schloß-Holte	wild type	.	.	.	.	.	.	.	.	.	.	.	.	.	.	.	.	.	.	.	.	.	.	.	.	.	.	.	.
CM_104	private Stock Dressler Schloß-Holte	wild type	.	.	G	.	.	.	.	.	.	.	.	.	.	.	.	.	.	.	.	.	.	.	.	.	.	.	.	.
CM_17	AUS_Bielefeld	wild type	.	.	.	.	.	.	.	.	.	.	.	.	.	C/T	.	.	.	.	.	.	.	.	.	.	.	.	.	.
CM_41	AUS_Bielefeld	wild type	.	T	.	.	.	.	.	.	.	.	.	.	.	.	G/A	.	.	.	.	.	.	.	G	.	.	.	.	.
CM_49	AUS_Bielefeld	wild type	.	.	.	.	.	.	.	.	T	.	.	.	.	T	.	.	.	.	.	.	.	.	.	.	.	.	.	.
CM_34	AUS_Bielefeld	wild type	.	.	.	.	.	.	.	.	.	.	.	.	.	C/T	.	.	.	.	.	.	.	.	C/G	.	.	.	.	.
CM_19	AUS_Bielefeld	wild type	.	T	.	.	.	.	.	.	.	.	.	.	.	.	.	.	.	.	.	.	.	.	.	.	G	.	.	.
CM_12	AUS_Bielefeld	wild type	.	.	.	.	.	.	.	.	C/T	G/A	.	.	.	.	.	.	.	.	.	.	.	.	.	C/T	.	.	.	.
CM_52	AUS_Bielefeld	wild type	.	.	.	.	.	.	.	.	.	.	.	T	.	.	.	.	.	C/T	.	.	.	.	.	.	C/G	.	.	.
CM_53	AUS_Bielefeld	wild type	.	.	.	.	.	.	.	.	.	.	.	.	T	.	.	.	.	.	.	.	.	.	.	.	.	.	.	.
CM_54	AUS_Bielefeld	wild type	.	.	.	.	.	.	.	.	.	.	.	.	.	C/T	.	.	.	.	.	.	.	.	.	.	.	.	.	.
CM_48	AUS_Bielefeld	wild type	.	T	.	.	.	.	.	.	.	.	.	.	.	.	G/A	.	.	.	.	.	.	.	.	.	.	.	.	.
CM_113	AUS_Bielefeld	wild type	G	.	.	.	.	.	.	.	.	.	.	.	.	C/T	.	.	.	.	.	.	.	.	.	.	.	.	.	.
CM_99	AUS_Bielefeld	wild type	.	T	.	.	.	.	.	.	.	.	.	.	.	.	A	.	.	.	.	.	.	.	.	.	.	.	.	.
CM_101	AUS_Bielefeld	wild type	.	T	.	.	.	.	.	.	.	.	.	.	.	.	G/A	.	.	.	.	.	.	.	.	.	.	.	.	.
CM_102	AUS_Bielefeld	wild type	.	.	.	.	.	.	.	.	T	.	.	.	.	.	.	.	.	.	.	.	.	.	C/G	.	.	.	.	.
CM_98	DOM_Bielefeld	wild type	.	.	.	.	.	.	.	.	.	.	T	.	.	.	.	.	.	.	.	.	.	.	.	.	G	.	.	.
CM_115	DOM_Bielefeld	wild type	.	.	.	.	T	.	.	.	.	.	.	T	.	.	.	.	.	T	.	.	.	.	.	.	.	.	.	.
CM_112	DOM_Bielefeld	wild type	.	.	.	.	C/T	.	.	.	.	.	.	C/T	.	.	.	.	.	C/T	.	.	.	.	.	.	C/G	.	.	.
CM_57	private Stock Bohle Detmold	wild type	.	.	.	.	C/T	.	.	.	.	.	.	C/T	.	.	.	.	.	C/T	.	.	.	.	.	.	.	G/A	.	.
CM_58	private Stock Bohle Detmold	wild type	.	.	.	.	.	.	.	.	T	.	.	.	.	.	.	.	.	.	.	.	.	.	C/G	.	.	.	.	.
CM_56	private Stock Bohle Detmold	wild type	.	.	.	.	.	.	.	.	.	.	.	C/T	.	.	.	.	.	C/T	.	.	.	.	.	.	.	.	.	.
CM_64	private Stock Bohle Detmold	wild type	.	.	.	.	C/T	.	G/A	.	.	.	.	C/T	.	.	.	.	.	C/T	.	.	.	.	.	.	.	.	.	.
CM_111	private Stock Dressler Schloß-Holte	wild type	.	.	C/G	.	.	.	.	.	.	.	.	.	.	.	.	.	.	.	.	.	.	.	.	.	.	.	G/A	.
CM_89	WHITE_Bielefeld	white	.	.	.	.	.	.	.	.	.	.	.	.	.	.	.	.	.	.	.	.	.	.	.	.	C/G	.	.	.
CM_90	WHITE_Bielefeld	white	.	.	.	.	.	.	.	.	.	.	.	.	.	.	.	.	.	.	.	.	.	.	.	.	C/G	.	.	.
CM_83	WHITE_Bielefeld	white	.	.	.	.	.	.	.	.	.	.	.	.	.	.	.	.	.	.	.	.	.	.	.	.	C/G	.	.	.
CM_91	WHITE_Bielefeld	white	.	.	.	.	.	.	.	.	.	.	.	.	.	.	.	.	.	.	.	C/T	.	.	.	.	.	.	.	.
CM_76	WHITE_Bielefeld	white	.	.	.	.	.	.	.	.	.	.	.	.	.	.	.	.	.	.	.	.	.	.	.	.	C/G	.	.	.
CM_84	WHITE_Bielefeld	white	.	.	.	.	.	.	.	.	.	.	.	.	.	.	.	.	.	.	.	T	.	.	.	.	.	.	.	.
CM_77	WHITE_Bielefeld	white	.	.	.	.	.	.	.	.	.	.	.	.	.	.	.	.	.	.	.	T	.	.	.	.	.	.	.	.
CM_85	WHITE_Bielefeld	white	.	.	.	.	.	.	.	.	.	.	.	.	.	.	.	.	.	.	.	C/T	.	.	.	.	C/G	.	.	.
CM_93	WHITE_Bielefeld	white	.	.	.	.	.	.	.	.	.	.	.	.	.	.	.	.	.	.	.	.	.	.	.	.	C/G	.	.	.
CM_78	WHITE_Bielefeld	white	.	.	.	.	.	.	.	.	.	.	.	.	T	.	.	.	.	.	.	.	.	.	.	.	G	.	.	.
CM_94	WHITE_Bielefeld	white	.	.	.	.	.	.	.	.	.	.	.	.	.	.	.	.	.	.	.	T	.	.	.	.	.	.	.	.
CM_79	WHITE_Bielefeld	white	.	.	.	.	.	.	.	.	.	.	.	.	.	.	.	.	.	.	.	T	.	.	.	.	.	.	.	.
CM_95	WHITE_Bielefeld	white	.	.	.	.	.	.	.	.	.	.	.	.	.	.	.	.	.	.	.	C/T	.	.	.	.	C/G	.	.	.
CM_88	WHITE_Bielefeld	white	.	.	.	.	.	.	.	.	.	.	.	.	.	.	.	.	.	.	.	C/T	.	.	.	.	C/G	.	.	.
CM_96	WHITE_Bielefeld	white	.	.	.	.	.	.	.	.	.	.	.	.	.	.	.	.	.	.	.	.	.	.	.	.	.	G/A	.	.
CM_121	WHITE_Bielefeld	white	.	.	.	.	.	.	.	.	.	.	.	.	C/T	.	.	.	.	.	.	C/T	.	.	.	.	.	.	.	.
CM_129	WHITE_Bielefeld	white	.	.	.	.	.	.	.	.	.	.	.	.	.	.	.	.	.	.	.	C/T	.	.	.	.	C/G	.	.	.
CM_137	WHITE_Bielefeld	white	.	.	.	.	.	.	.	.	.	.	.	.	C/T	.	.	.	.	.	.	T	.	.	.	.	.	G/A	.	.
CM_145	WHITE_Bielefeld	white	.	.	.	.	.	.	.	.	.	.	.	.	.	.	.	.	.	.	.	.	.	.	.	.	C/G	.	.	.
CM_153	WHITE_Bielefeld	white	.	.	.	.	.	.	.	.	.	.	.	.	.	.	.	.	.	.	.	.	.	.	.	.	.	.	G/A	T
CM_161	WHITE_Bielefeld	white	.	T	.	.	.	.	.	.	.	.	.	.	.	.	.	.	.	.	.	.	.	.	.	.	G	.	.	.
CM_122	WHITE_Bielefeld	white	G	.	.	.	.	.	.	.	.	.	.	.	.	.	.	.	.	.	.	T	.	.	.	.	.	.	.	.
CM_130	WHITE_Bielefeld	white	.	.	.	.	.	.	.	.	.	.	.	.	.	.	.	.	.	.	.	C/T	.	.	.	.	C/G	.	.	.
CM_154	WHITE_Bielefeld	white	G	.	.	.	.	.	.	.	.	.	.	.	C/T	.	.	.	.	.	.	C/T	.	.	.	.	.	.	.	.
CM_170	WHITE_Bielefeld	white	G	.	.	.	.	.	.	.	.	.	.	.	T	.	.	.	.	.	.	.	.	.	.	.	C/G	.	.	.
CM_123	WHITE_Bielefeld	white	G	.	.	.	.	.	.	.	.	.	.	.	T	.	.	.	.	.	.	T	.	.	.	.	.	.	.	.
CM_131	WHITE_Bielefeld	white	G	.	.	.	.	.	.	.	.	.	.	.	.	.	.	.	.	.	.	.	.	.	.	.	C/G	.	.	.
CM_139	WHITE_Bielefeld	white	.	.	.	.	.	.	.	.	.	.	.	.	C/T	.	.	.	.	.	.	C/T	T/C	.	.	.	.	.	.	.
CM_155	WHITE_Bielefeld	white	G	.	.	.	.	.	.	.	.	.	.	T	.	.	.	.	.	.	.	.	.	.	.	.	G	.	.	.
CM_124	WHITE_Bielefeld	white	G	.	.	.	.	.	.	.	.	.	.	.	.	.	.	.	.	.	.	T	.	.	.	.	.	.	.	.
CM_132	WHITE_Bielefeld	white	.	.	.	.	.	.	.	.	.	.	.	.	.	.	.	.	.	.	.	T	T/C	.	.	.	.	.	.	.
CM_148	WHITE_Bielefeld	white	G	.	.	.	.	.	.	.	.	.	.	.	.	.	.	.	.	.	.	C/T	.	.	.	.	.	.	.	.
CM_164	WHITE_Bielefeld	white	G	.	.	.	.	.	.	.	.	.	.	.	.	.	.	.	.	.	.	.	.	.	.	.	C/G	.	.	T
CM_125	WHITE_Bielefeld	white	.	.	.	.	.	.	.	.	.	.	.	.	T	.	.	.	.	.	.	.	.	.	.	.	C/G	.	.	.
CM_133	WHITE_Bielefeld	white	.	.	.	.	.	.	.	.	.	.	.	.	.	.	.	.	.	.	.	C/T	.	.	.	.	.	.	.	.
CM_149	WHITE_Bielefeld	white	.	.	.	.	.	.	.	.	.	.	.	.	.	.	.	.	.	.	.	T	.	.	.	.	.	.	.	T
CM_165	WHITE_Bielefeld	white	G	.	.	.	.	.	.	.	.	.	.	.	.	.	.	.	.	.	.	T	.	.	.	.	.	.	.	.
CM_173	WHITE_Bielefeld	white	.	.	.	.	.	.	.	.	.	.	.	.	C/T	.	.	.	.	.	.	C/T	T/C	.	.	.	.	.	.	.
CM_134	WHITE_Bielefeld	white	G	.	C/G	.	.	.	.	.	.	.	.	.	.	.	.	.	.	.	.	C/T	.	.	.	.	.	.	.	.
CM_142	WHITE_Bielefeld	white	.	.	C/G	.	.	.	.	.	.	.	.	.	C/T	.	.	.	.	.	.	C/T	.	.	.	.	.	.	.	.
CM_166	WHITE_Bielefeld	white	G	.	.	.	.	.	.	.	.	.	.	.	T	.	.	.	.	.	.	.	.	.	.	.	C/G	.	.	.
CM_127	WHITE_Bielefeld	white	.	.	.	.	.	.	.	.	.	.	.	.	.	.	.	.	.	.	.	.	.	.	.	.	C/G	.	.	.
CM_135	WHITE_Bielefeld	white	.	.	.	.	.	.	.	.	.	.	.	.	T	.	.	.	.	.	.	.	.	.	.	.	C/G	.	.	.
CM_143	WHITE_Bielefeld	white	.	.	C/G	.	.	.	.	.	.	.	.	.	.	.	.	.	.	.	.	T	.	.	.	.	.	.	.	.
CM_151	WHITE_Bielefeld	white	.	.	.	.	.	.	.	.	.	.	.	.	.	.	.	.	.	.	.	C/T	.	.	.	.	.	.	.	T
CM_159	WHITE_Bielefeld	white	.	.	C/G	.	.	.	.	.	.	.	.	.	.	.	.	.	.	.	.	T	.	.	.	.	.	.	.	.
CM_136	WHITE_Bielefeld	white	.	.	.	T	.	.	.	.	.	.	.	.	T	.	.	.	.	.	.	.	.	.	.	.	C/G	.	.	.
CM_144	WHITE_Bielefeld	white	G	.	.	.	.	.	.	.	.	.	.	.	.	.	.	.	.	.	.	T	.	.	.	.	.	.	.	.
CM_152	WHITE_Bielefeld	white	.	.	.	.	.	.	.	.	.	.	.	.	C/T	.	.	.	.	.	.	C/T	.	.	.	.	.	.	.	.
CM_160	WHITE_Bielefeld	white	.	.	C/G	.	.	.	.	.	.	.	.	.	T	.	.	.	.	.	.	.	.	.	.	.	.	.	.	.
CM_168	WHITE_Bielefeld	white	G	.	.	.	.	.	.	.	.	.	.	.	C/T	.	.	.	.	.	.	C/T	T/C	.	.	.	.	.	.	.
CM_65	private Stock Bohle Detmold	white	.	.	.	.	.	.	.	.	.	.	.	.	.	.	.	.	.	.	.	C/T	.	.	.	.	.	.	.	.
CM_66	private Stock Bohle Detmold	white	.	.	.	.	.	.	.	.	.	.	.	.	.	.	.	.	.	.	.	C/T	.	.	.	.	.	.	.	.
CM_59	private Stock Bohle Detmold	white	.	.	.	.	.	.	.	.	.	.	.	.	.	.	.	.	.	.	.	.	.	.	.	.	C/G	.	.	.
CM_62	private Stock Bohle Detmold	white	.	.	.	.	.	.	.	.	.	.	.	.	.	.	.	.	.	.	.	C/T	.	.	.	.	.	.	.	.
CM_103	private Stock Dressler Schloß-Holte	white	.	.	.	T	.	.	.	.	.	.	.	.	.	.	.	.	.	.	.	.	.	.	.	.	.	.	.	.
CM_81	WHITE_Bielefeld	white	.	.	.	.	.	.	.	.	.	.	.	.	.	.	.	.	.	.	.	.	.	.	.	.	C/G	.	.	.
CM_82	WHITE_Bielefeld	white	.	.	.	.	.	.	.	.	.	.	.	.	.	.	.	.	.	.	.	T	.	.	.	.	.	.	.	.
CM_92	WHITE_Bielefeld	white	.	.	.	.	.	.	.	.	.	.	.	.	C/T	.	.	.	.	.	.	.	.	.	.	.	.	.	.	.
CM_86	WHITE_Bielefeld	white	.	.	.	.	.	.	.	.	.	.	.	.	T	.	.	.	.	.	.	.	.	.	.	.	.	.	.	.
CM_87	WHITE_Bielefeld	white	.	.	.	.	.	.	.	.	.	.	.	.	T	.	.	.	.	.	.	.	.	.	.	.	G	.	.	.
CM_80	WHITE_Bielefeld	white	.	.	.	.	.	.	.	.	.	.	.	.	C/T	.	.	.	.	.	.	T	.	.	.	.	.	.	.	.
CM_169	WHITE_Bielefeld	white	.	.	.	.	.	.	.	.	.	.	.	.	T	.	.	.	.	.	.	.	.	.	.	.	C/G	.	.	.
CM_138	WHITE_Bielefeld	white	G	.	.	.	.	.	.	.	.	.	.	.	.	.	.	.	.	.	.	T	.	.	.	.	.	.	.	.
CM_146	WHITE_Bielefeld	white	G	.	.	.	.	.	.	.	.	.	.	.	.	.	.	.	.	.	.	T	.	.	.	.	.	.	.	T
CM_162	WHITE_Bielefeld	white	.	.	.	.	.	.	.	.	.	.	.	.	.	.	.	.	.	.	.	.	.	.	.	.	.	.	.	.
CM_147	WHITE_Bielefeld	white	G	.	.	.	.	.	.	.	.	.	.	.	.	.	.	.	.	.	.	.	.	.	.	.	.	.	.	.
CM_163	WHITE_Bielefeld	white	.	.	C/G	.	.	.	.	.	.	.	.	.	.	.	.	.	.	.	.	C/T	.	.	.	.	C/G	.	.	.
CM_171	WHITE_Bielefeld	white	G	.	.	.	.	.	.	.	.	.	.	.	C/T	.	.	.	.	.	.	.	.	.	.	.	.	.	.	.
CM_140	WHITE_Bielefeld	white	G	.	C/G	.	.	.	.	.	.	.	.	.	.	.	.	.	.	.	.	T	.	.	.	.	.	.	.	.
CM_156	WHITE_Bielefeld	white	.	.	C/G	.	.	.	.	.	.	.	.	.	.	.	.	.	.	.	.	.	.	.	.	.	C/G	.	.	.
CM_172	WHITE_Bielefeld	white	G	.	C/G	.	.	.	.	.	.	.	.	.	C/T	.	.	.	.	.	.	.	.	.	.	.	.	.	.	.
CM_141	WHITE_Bielefeld	white	G	.	C/G	.	.	.	.	.	.	.	.	.	C/T	.	.	.	.	.	.	T	.	.	.	.	.	.	.	.
CM_157	WHITE_Bielefeld	white	.	.	.	.	.	.	.	.	.	.	.	T	.	.	.	.	.	.	.	.	.	.	.	.	G	.	.	T
CM_126	WHITE_Bielefeld	white	.	.	.	.	.	.	.	.	.	.	.	.	T	.	.	.	C/G	.	.	T	.	.	.	.	.	.	.	.
CM_150	WHITE_Bielefeld	white	G	.	C/G	.	.	.	.	.	.	.	.	.	C/T	.	.	.	.	.	.	T	.	.	.	.	.	.	.	.
CM_158	WHITE_Bielefeld	white	G	.	.	.	.	.	.	.	.	.	.	.	.	.	.	.	.	.	.	T	.	.	.	.	.	.	.	T
CM_167	WHITE_Bielefeld	white	G	.	.	.	.	.	.	.	.	.	.	.	C/T	.	.	.	.	.	.	C/T	.	.	.	.	.	.	.	.
CM_128	WHITE_Bielefeld	white	G	.	C/G	.	.	.	.	.	.	.	.	.	.	.	.	.	.	.	.	.	.	.	.	.	G	.	.	.
CM_60	private Stock Bohle Detmold	white	.	.	.	.	.	.	.	.	.	.	.	.	.	.	.	.	.	.	.	.	.	C/T	.	.	.	.	.	.
CM_179	private Stock Bohle Detmold	white	G	.	.	.	.	.	.	.	.	.	.	.	.	.	.	.	.	.	.	T	.	.	.	.	.	.	.	.
CM_183	private Stock Bohle Detmold	white	.	.	.	.	.	.	.	.	.	.	.	.	.	.	.	.	.	.	.	.	.	.	.	.	.	.	.	.
CM_108	private Stock Dressler Schloß-Holte	white	G	.	.	.	.	.	.	.	.	.	.	.	.	.	.	.	.	.	.	.	.	.	.	.	.	.	.	.
